# Supplementary material for: The Skin Microbiota of Eleutherodactylus Frogs: Effects of Host Ecology, Phylogeny, and Local Environment
Source: Front Microbiol. 2019 Nov 6;10:2571. doi: 10.3389/fmicb.2019.02571 (PMC6856660; doi:10.3389/fmicb.2019.02571)
Supplement: Supplementary file 1 [file Table_1.XLSX]

## Sheet: Sheet1
Supplementary Table S1 Number of samples, contaminant sequences and OTUs for field and laboratory control samples.
Control Sample Type	Sample size	Total number of sequences	Average number of sequences per sample (sd)	Total number of OTUs	Average number of OTUs per sample (sd)
DNA extraction	4	2954	738	29	12 (±12)
			(±1,206)
PCR control	4	5504	1376	45	26 (±9)
			(±533)
Rinsing water	5	5589	1118	65	39 (±9)
			(±541)
Lab swab	5	10640	2128	68	33 (±10)
			(±1,080)
Field swab-Charco Azul	10	69920	6992	126	57 (±27)
			(±3,500)
Field swab- Quebrada	10	49043	4904	161	54 (±36)
			(±5,169)
Total controls	38	143650	3792	184	124 (±57)
			(±3,207)
