# Supplementary material for: The Skin Microbiota of Eleutherodactylus Frogs: Effects of Host Ecology, Phylogeny, and Local Environment
Source: Front Microbiol. 2019 Nov 6;10:2571. doi: 10.3389/fmicb.2019.02571 (PMC6856660; doi:10.3389/fmicb.2019.02571)
Supplement: Supplementary file 2 [file Table_2.XLSX]

## Sheet: Sheet1
Supplementary Table S2 Top 15 contaminant OTUs from control samples that were subtracted from frog samples. These correspond to 90% of contaminant sequences.
Abundance Rank	Bacterial taxa
1	Pseudomonas
2	Enterobacteriaceae
3	Phyllobacterium sp
4	Bacillus thermoalkalophilus
5	Sediminibacterium sp
6	Novosphingobium sp
7	Staphylococcus sp
8	f_S24-7; g_ sp
9	Methylibium sp
10	Comamonadaceae
11	Bacillaceae
12	f_S24-7; g_ sp
13	f_S24-7; g_ sp
14	Thermoanaerobacterium saccharolyticum
15	Prevotella
