# Supplementary material for: The Skin Microbiota of Eleutherodactylus Frogs: Effects of Host Ecology, Phylogeny, and Local Environment
Source: Front Microbiol. 2019 Nov 6;10:2571. doi: 10.3389/fmicb.2019.02571 (PMC6856660; doi:10.3389/fmicb.2019.02571)
Supplement: Supplementary file 3 [file Table_3.XLSX]

## Sheet: Sheet1
Supplementary Table S3 Filtered number of sequences and OTUs for each frog species and environment, before and after rarefying at 3000 sequences per sample.
			Before rarefying				After rarefying at
							3,000 seq/sample
Host Species	Locality	Sample size	Total number of sequences	Total number of OTUs	Average sequences/ sample (sd)	Average OTU/sample	Sample size	Total number of OTUs	Average OTU/ sample (sd)
						(sd)
E. brittoni	Charco Azul	15	60478	1403	4992	242	9	1084	212
					(±2,060)	(±55)			(±40)
E.coqui	Charco Azul	15	60408	1522	5289	292	10	1280	254
					(±3,238)	(±119)			(±74)
E. locustus	Charco Azul	15	132952	1775	8863	283	15	1459	208
					(±2,672)	(±165)			(±117)
E. wightmanae	Charco Azul	15	79052	1852	5718	308	13	1620	261
					(±1,961)	(±105)			(±71)
E. portoricensis	Charco Azul	15	93444	1993	6838	333	13	1715	267
					(±3,026)	(±167)			(±114)
E. coqui	Quebrada	15	57518	2127	4400	353	11	1804	323
					(±1,366)	(±101)			(±74)
E. richmondi	Quebrada	16	78897	2422	5557	381	13	2091	323
					(±2,467)	(±221)			(±156)
E. cooki	Quebrada	15	122812	3001	8649	535	14	2575	412
					(±3,025)	(±205)			(±139)
Total Frogs		121	685561	4914	5713	320	98	4672	283
					(±3,140)	(±170)			(±68)
Environment	Charco Azul	20	252467	3416	12623	734	20	2613	445
					(±3,967)	(±314)			(±159)
Environment	Quebrada	20	220302	4249	11015	1017	20	3617	613
					(±4,739)	(±488)			(±221)
Total environment		40	472769	4706	11819	875	40	4167	529
					(±4,388)	(±430)			(±119)
Total all		161	1158330	5453	7240	459	138	5323	356
					(±4,375)	(±353)			(±190)
