# Supplementary material for: The Skin Microbiota of Eleutherodactylus Frogs: Effects of Host Ecology, Phylogeny, and Local Environment
Source: Front Microbiol. 2019 Nov 6;10:2571. doi: 10.3389/fmicb.2019.02571 (PMC6856660; doi:10.3389/fmicb.2019.02571)
Supplement: Supplementary file 4 [file Table_4.XLSX]

## Sheet: Sheet1
Supplementary Table S4 Differentially abundant bacterial taxa between frog skin and environmental samples. Taxa with LDA scores >3.5 are included.
Phylum	Class	Order	Family	Genus	Species_OTU ID	Sample type	LDA score	p-value
p_Proteobacteria	c_Alphaproteobacteria					environment	4.91965	2.88907e-12
p_Actinobacteria						environment	4.79132	1.54356e-09
p_Proteobacteria	c_Alphaproteobacteria	o_Rhizobiales				environment	4.69191	4.76843e-13
p_Actinobacteria	c_Actinobacteria					environment	4.65252	1.78468e-09
p_Actinobacteria	c_Actinobacteria	o_Actinomycetales				environment	4.65202	1.78468e-09
p_Acidobacteria						environment	4.29574	1.65585e-06
p_Proteobacteria	c_Alphaproteobacteria	o_Sphingomonadales				environment	4.23365	0.000138616
p_Actinobacteria	c_Thermoleophilia	o_Solirubrobacterales				environment	4.21998	1.07206e-05
p_Proteobacteria	c_Alphaproteobacteria	o_Sphingomonadales	f_Sphingomonadaceae	g_Sphingomonas		environment	4.21775	0.00847066
p_Actinobacteria	c_Thermoleophilia					environment	4.21172	3.78257e-05
p_Proteobacteria	c_Alphaproteobacteria	o_Sphingomonadales	f_Sphingomonadaceae			environment	4.18995	0.000877053
p_Actinobacteria	c_Actinobacteria	o_Actinomycetales	f_Pseudonocardiaceae			environment	4.17187	4.8418e-05
p_Actinobacteria	c_Actinobacteria	o_Actinomycetales	f_Frankiaceae			environment	4.14386	5.06416e-06
p_Proteobacteria	c_Alphaproteobacteria	o_Sphingomonadales	f_Sphingomonadaceae	g_Sphingomonas	s_	environment	4.07871	0.0212108
p_Bacteroidetes	c__Saprospirae_					environment	4.07602	0.00092217
p_Bacteroidetes	c__Saprospirae_	o__Saprospirales_				environment	4.07602	0.00092217
p_Proteobacteria	c_Alphaproteobacteria	o_Rhizobiales	f_Beijerinckiaceae			environment	4.04767	4.69273e-05
p_Bacteroidetes	c__Saprospirae_	o__Saprospirales_	f_Chitinophagaceae			environment	4.0473	0.000953605
p_Actinobacteria	c_Actinobacteria	o_Actinomycetales	f_Frankiaceae	g_		environment	4.04364	5.97864e-06
p_Actinobacteria	c_Actinobacteria	o_Actinomycetales	f_Frankiaceae	g_	s_	environment	4.04364	5.97864e-06
p_Acidobacteria	c_Acidobacteriia	o_Acidobacteriales	f_Acidobacteriaceae			environment	4.03895	0.000311774
p_Proteobacteria	c_Alphaproteobacteria	o_Sphingomonadales	f_Sphingomonadaceae	g_Sphingomonas	s_3621664	environment	4.01358	9.60547e-06
p_Proteobacteria	c_Alphaproteobacteria	o_Rhizobiales	f_Beijerinckiaceae	g_Beijerinckia		environment	4.0011	3.23254e-05
p_Proteobacteria	c_Alphaproteobacteria	o_Rhizobiales	f_Beijerinckiaceae	g_Beijerinckia	s_	environment	4.0011	3.23254e-05
p_Acidobacteria	c_Acidobacteriia					environment	3.98649	0.00081883
p_Acidobacteria	c_Acidobacteriia	o_Acidobacteriales				environment	3.98649	0.00081883
p_Proteobacteria	c_Alphaproteobacteria	o_Rhizobiales	f_Beijerinckiaceae	g_Beijerinckia	s_1108830	environment	3.98377	3.73065e-05
p_Actinobacteria	c_Actinobacteria	o_Actinomycetales	f_Nocardioidaceae			environment	3.95424	1.61918e-08
p_Proteobacteria	c_Alphaproteobacteria	o_Rhodospirillales				environment	3.94544	0.000106027
p_Bacteroidetes	c__Saprospirae_	o__Saprospirales_	f_Chitinophagaceae	g_		environment	3.94488	8.6624e-05
p_Bacteroidetes	c__Saprospirae_	o__Saprospirales_	f_Chitinophagaceae	g_	s_	environment	3.94488	8.6624e-05
p_Proteobacteria	c_Alphaproteobacteria	o_Rhodospirillales	f_Acetobacteraceae			environment	3.93218	0.000341179
p_Proteobacteria	c_Alphaproteobacteria	o_Rhizobiales	f_Methylobacteriaceae	g_Methylobacterium		environment	3.92769	4.03966e-05
p_Acidobacteria	c__Chloracidobacteria_					environment	3.92331	0.0010352
p_Proteobacteria	c_Alphaproteobacteria	o_Rhizobiales	f_Methylobacteriaceae			environment	3.92082	0.000389561
p_Actinobacteria	c_Thermoleophilia	o_Solirubrobacterales	f_Conexibacteraceae			environment	3.91735	0.0019404
p_Proteobacteria	c_Alphaproteobacteria	o_Rhizobiales	f_Methylocystaceae			environment	3.90297	5.46112e-06
p_Acidobacteria	c__Chloracidobacteria_	o_RB41				environment	3.90034	0.000415901
p_Verrucomicrobia	c__Spartobacteria_					environment	3.89468	6.47073e-05
p_Verrucomicrobia	c__Spartobacteria_	o__Chthoniobacterales_				environment	3.89468	6.47073e-05
p_Verrucomicrobia	c__Spartobacteria_	o__Chthoniobacterales_	f__Chthoniobacteraceae_			environment	3.89468	6.47073e-05
p_Actinobacteria	c_Actinobacteria	o_Actinomycetales	f_Pseudonocardiaceae	g_Actinomycetospora		environment	3.88314	2.61523e-07
p_Actinobacteria	c_Actinobacteria	o_Actinomycetales	f_Pseudonocardiaceae	g_Actinomycetospora	s_	environment	3.88314	2.61523e-07
p_Actinobacteria	c_Actinobacteria	o_Actinomycetales	f_Frankiaceae	g_	s_241899	environment	3.88259	6.03544e-06
p_Bacteroidetes	c_Cytophagia					environment	3.88129	0.0177899
p_Bacteroidetes	c_Cytophagia	o_Cytophagales				environment	3.88129	0.0177899
p_Actinobacteria	c_Actinobacteria	o_Actinomycetales	f_Pseudonocardiaceae	g_Actinomycetospora	s_1048194	environment	3.87809	1.71452e-07
p_Proteobacteria	c_Alphaproteobacteria	o_Rhizobiales	f_Methylocystaceae	g_		environment	3.84805	8.69574e-06
p_Proteobacteria	c_Alphaproteobacteria	o_Rhizobiales	f_Methylocystaceae	g_	s_	environment	3.84805	8.69574e-06
p_Bacteroidetes	c_Cytophagia	o_Cytophagales	f_Cytophagaceae			environment	3.79759	0.0393737
p_Bacteroidetes	c_Cytophagia	o_Cytophagales	f_Cytophagaceae	g_Spirosoma		environment	3.77309	0.00013035
p_Bacteroidetes	c_Cytophagia	o_Cytophagales	f_Cytophagaceae	g_Spirosoma	s_	environment	3.77309	0.00013035
p_Acidobacteria	c__Chloracidobacteria_	o_RB41	f_Ellin6075			environment	3.77012	0.000162277
p_Acidobacteria	c__Chloracidobacteria_	o_RB41	f_Ellin6075	g_		environment	3.77012	0.000162277
p_Acidobacteria	c__Chloracidobacteria_	o_RB41	f_Ellin6075	g_	s_	environment	3.77012	0.000162277
p_Proteobacteria	c_Alphaproteobacteria	o_Caulobacterales	f_Caulobacteraceae	g_		environment	3.76754	1.43702e-05
p_Proteobacteria	c_Alphaproteobacteria	o_Caulobacterales	f_Caulobacteraceae	g_	s_	environment	3.76754	1.43702e-05
p_Actinobacteria	c_Actinobacteria	o_Actinomycetales	f_Microbacteriaceae			environment	3.75777	0.0078637
p_Actinobacteria	c_Thermoleophilia	o_Solirubrobacterales	f_Conexibacteraceae	New_ReferenceOTU234		environment	3.74883	0.00119114
p_Verrucomicrobia						environment	3.73553	0.0301481
p_Proteobacteria	c_Alphaproteobacteria	o_Caulobacterales				environment	3.72253	0.000622897
p_Proteobacteria	c_Alphaproteobacteria	o_Caulobacterales	f_Caulobacteraceae			environment	3.72253	0.000622897
p_Actinobacteria	c_Actinobacteria	o_Actinomycetales	f_Pseudonocardiaceae	g_Pseudonocardia	s_	environment	3.68413	0.000190914
p_Actinobacteria	c_Actinobacteria	o_Actinomycetales	f_Pseudonocardiaceae	g_Pseudonocardia		environment	3.67535	0.000695321
p_Verrucomicrobia	c__Spartobacteria_	o__Chthoniobacterales_	f__Chthoniobacteraceae_	g_		environment	3.65996	1.3287e-09
p_Verrucomicrobia	c__Spartobacteria_	o__Chthoniobacterales_	f__Chthoniobacteraceae_	g_	s_	environment	3.65996	1.3287e-09
p_Proteobacteria	c_Alphaproteobacteria	o_Rhodospirillales	f_Acetobacteraceae	g_		environment	3.64745	4.96856e-05
p_Proteobacteria	c_Alphaproteobacteria	o_Rhodospirillales	f_Acetobacteraceae	g_	s_	environment	3.64745	4.96856e-05
p_Proteobacteria	c_Alphaproteobacteria	o_Rhizobiales	f_Methylobacteriaceae	g_Methylobacterium	s_	environment	3.61391	1.90873e-05
p_Proteobacteria	c_Alphaproteobacteria	o_Rhizobiales	f_Methylocystaceae	g_	s_157514	environment	3.61268	5.25312e-10
p_Proteobacteria	c_Alphaproteobacteria	o_Caulobacterales	f_Caulobacteraceae	g_	s_New_ReferenceOTU0	environment	3.5776	3.9498e-06
p_Verrucomicrobia	c__Spartobacteria_	o__Chthoniobacterales_	f__Chthoniobacteraceae_	g_	s_226470	environment	3.56868	1.96041e-06
p_Actinobacteria	c_Actinobacteria	o_Actinomycetales	f_Mycobacteriaceae			environment	3.56546	2.47743e-06
p_Actinobacteria	c_Actinobacteria	o_Actinomycetales	f_Mycobacteriaceae	g_Mycobacterium		environment	3.56546	2.47743e-06
p_Proteobacteria	c_Alphaproteobacteria	o_Rhizobiales	f_Bradyrhizobiaceae			environment	3.5612	0.008296
p_Acidobacteria	c_Acidobacteriia	o_Acidobacteriales	f_Acidobacteriaceae	g_Terriglobus	s_	environment	3.54306	4.34816e-07
p_Acidobacteria	c_Acidobacteriia	o_Acidobacteriales	f_Acidobacteriaceae	g_Terriglobus		environment	3.54197	4.34816e-07
p_Acidobacteria	c_Solibacteres					environment	3.53895	0.0017146
p_Acidobacteria	c_Solibacteres	o_Solibacterales				environment	3.53895	0.0017146
p_Cyanobacteria	c_Synechococcophycideae	o_Synechococcales	f_Acaryochloridaceae	g_Acaryochloris	s_	environment	3.5309	0.000852395
p_Cyanobacteria	c_Synechococcophycideae	o_Synechococcales				environment	3.52626	0.000852395
p_Cyanobacteria	c_Synechococcophycideae	o_Synechococcales	f_Acaryochloridaceae			environment	3.51726	0.000852395
p_Acidobacteria	c_Acidobacteriia	o_Acidobacteriales	f_Acidobacteriaceae	g_		environment	3.51703	0.00805603
p_Acidobacteria	c_Acidobacteriia	o_Acidobacteriales	f_Acidobacteriaceae	g_	s_	environment	3.51703	0.00805603
p_Cyanobacteria	c_Synechococcophycideae	o_Synechococcales	f_Acaryochloridaceae	g_Acaryochloris		environment	3.51559	0.000852395
p_Proteobacteria	c_Betaproteobacteria					frog skin	4.91204	2.8324e-13
p_Proteobacteria	c_Betaproteobacteria	o_Burkholderiales				frog skin	4.90012	1.99602e-13
p_Proteobacteria	c_Gammaproteobacteria					frog skin	4.8476	1.02045e-13
p_Proteobacteria						frog skin	4.80164	2.7234e-05
p_Proteobacteria	c_Gammaproteobacteria	o_Pseudomonadales				frog skin	4.73877	3.89341e-19
p_Proteobacteria	c_Betaproteobacteria	o_Burkholderiales	f_Alcaligenaceae			frog skin	4.58892	0.00470037
p_Proteobacteria	c_Betaproteobacteria	o_Burkholderiales	f_Comamonadaceae			frog skin	4.53319	5.88701e-11
p_Bacteroidetes	c_Sphingobacteriia	o_Sphingobacteriales	f_Sphingobacteriaceae	g_	s_New_ReferenceOTU332	frog skin	4.50165	2.87393e-11
p_Proteobacteria	c_Gammaproteobacteria	o_Pseudomonadales	f_Pseudomonadaceae			frog skin	4.49723	1.33001e-17
p_Bacteroidetes	c_Sphingobacteriia	o_Sphingobacteriales	f_Sphingobacteriaceae			frog skin	4.48342	3.48622e-05
p_Bacteroidetes	c_Sphingobacteriia	o_Sphingobacteriales	f_Sphingobacteriaceae	g_		frog skin	4.47977	3.41173e-05
p_Bacteroidetes	c_Sphingobacteriia	o_Sphingobacteriales	f_Sphingobacteriaceae	g_	s_	frog skin	4.47977	3.41173e-05
p_Bacteroidetes	c_Sphingobacteriia					frog skin	4.46636	0.000133443
p_Bacteroidetes	c_Sphingobacteriia	o_Sphingobacteriales				frog skin	4.46636	0.000133443
p_Proteobacteria	c_Gammaproteobacteria	o_Pseudomonadales	f_Moraxellaceae			frog skin	4.36881	4.36117e-18
p_Proteobacteria	c_Betaproteobacteria	o_Burkholderiales	f_Alcaligenaceae		4418106	frog skin	4.35745	0.000170131
p_Firmicutes						frog skin	4.34099	1.91527e-17
p_Proteobacteria	c_Gammaproteobacteria	o_Pseudomonadales	f_Moraxellaceae	g_Acinetobacter		frog skin	4.32373	2.08608e-18
p_Proteobacteria	c_Gammaproteobacteria	o_Pseudomonadales	f_Moraxellaceae	g_Acinetobacter	s_	frog skin	4.24198	4.32801e-17
p_Proteobacteria	c_Gammaproteobacteria	o_Pseudomonadales	f_Moraxellaceae	g_Acinetobacter	s_988314	frog skin	4.23134	5.95807e-17
p_Proteobacteria	c_Betaproteobacteria	o_Burkholderiales	f_Comamonadaceae		358068	frog skin	4.1698	1.01586e-05
p_Proteobacteria	c_Gammaproteobacteria	o_Pseudomonadales	f_Pseudomonadaceae	g_Pseudomonas		frog skin	4.16694	1.76586e-17
p_Proteobacteria	c_Gammaproteobacteria	o_Pseudomonadales	f_Pseudomonadaceae		974121	frog skin	4.13627	8.31685e-17
p_Proteobacteria	c_Gammaproteobacteria	o_Enterobacteriales				frog skin	4.10652	1.06329e-11
p_Proteobacteria	c_Gammaproteobacteria	o_Enterobacteriales	f_Enterobacteriaceae			frog skin	4.10652	1.06329e-11
p_Firmicutes	c_Clostridia					frog skin	4.03161	1.24705e-11
p_Firmicutes	c_Clostridia	o_Clostridiales				frog skin	4.02723	1.02694e-09
p_Firmicutes	c_Bacilli					frog skin	4.00697	1.38279e-17
p_Actinobacteria	c_Actinobacteria	o_Actinomycetales	f_Corynebacteriaceae			frog skin	3.88867	2.01359e-15
p_Actinobacteria	c_Actinobacteria	o_Actinomycetales	f_Corynebacteriaceae	g_Corynebacterium		frog skin	3.88867	2.01359e-15
p_Proteobacteria	c_Betaproteobacteria	o_Burkholderiales	f_Comamonadaceae	New_ReferenceOTU45		frog skin	3.86378	4.13189e-05
p_Bacteroidetes	c_Bacteroidia					frog skin	3.86322	1.90942e-08
p_Bacteroidetes	c_Bacteroidia	o_Bacteroidales				frog skin	3.86322	1.90942e-08
p_Actinobacteria	c_Actinobacteria	o_Actinomycetales	f_Corynebacteriaceae	g_Corynebacterium	s_	frog skin	3.81207	5.75284e-15
p_Proteobacteria	c_Betaproteobacteria	o_Burkholderiales	f_Oxalobacteraceae			frog skin	3.74851	9.35191e-11
p_Firmicutes	c_Bacilli	o_Lactobacillales				frog skin	3.71152	3.84727e-14
p_Proteobacteria	c_Gammaproteobacteria	o_Enterobacteriales	f_Enterobacteriaceae	g_Citrobacter		frog skin	3.62957	0.00355927
p_Proteobacteria	c_Gammaproteobacteria	o_Enterobacteriales	f_Enterobacteriaceae	g_Citrobacter	s_	frog skin	3.62864	0.00355927
p_Proteobacteria	c_Gammaproteobacteria	o_Enterobacteriales	f_Enterobacteriaceae	g_Citrobacter	s_528421	frog skin	3.622	0.00662848
p_Firmicutes	c_Bacilli	o_Bacillales				frog skin	3.6202	6.14728e-16
p_Proteobacteria	c_Gammaproteobacteria	o_Enterobacteriales	f_Enterobacteriaceae	g_Erwinia		frog skin	3.59947	4.77785e-11
p_Proteobacteria	c_Gammaproteobacteria	o_Enterobacteriales	f_Enterobacteriaceae	g_Erwinia	s_	frog skin	3.59947	4.77785e-11
p_Firmicutes	c_Clostridia	o_Clostridiales	f_Lachnospiraceae			frog skin	3.51443	0.0015915
