# Supplementary material for: The Skin Microbiota of Eleutherodactylus Frogs: Effects of Host Ecology, Phylogeny, and Local Environment
Source: Front Microbiol. 2019 Nov 6;10:2571. doi: 10.3389/fmicb.2019.02571 (PMC6856660; doi:10.3389/fmicb.2019.02571)
Supplement: Supplementary file 7 [file Table_7.xlsx]

## Sheet: Hoja1
Supplementary Table S7 Pairwise comparisons of weighted Unifrac distances among skin bacterial communities of Eleutherodactylus species at two localities. R values, Pseudo-F and R2 values from PERMANOVA are presented. Values in bold indicate significant differences (FDR corrected p-values): * = p<0.05, ** = p<0.01. Shaded area correspond to comparisons of hosts between localities.
ANOSIM R		Charco Azul					Quebrada
	Host	E.w.	E.p.	E.c.	E.b.	E.l.	E.c.	E.r.
Charco Azul	E.w.	--
	E.p.	0.193*	--
	E.c.	0.079	0.097	--
	E.b.	0.208*	0.198*	0.098	--
	E.l.	0.365**	0.180*	0.287**	0.338**	--
Quebrada	E.c.	0.140*	0.165*	0.089	0.207*	0.388**	--
	E.r.	0.186*	0.175*	0.094	0.300*	0.281*	0.107	--
	E.ck.	0.352**	0.189**	0.332**	0.350**	0.475**	0.161**	0.299**
PERMANOVA Pseudo-F
Locality	Host	E.w.	E.p.	E.c.	E.b.	E.l.	E.c.	E.r.
Charco Azul	E.w.	--
	E.p.	3.626*	--
	E.c.	2.037*	3.103*	--
	E.b.	1.744	2.693*	1.221	--
	E.l.	6.802**	3.874*	4.825*	5.008*	--
Quebrada	E.c.	2.254*	3.509*	1.5	1.797	7.419**	--
	E.r.	2.939*	3.841*	1.63	2.525*	4.913*	2.188*	--
	E.ck.	4.282**	2.915*	3.769**	2.855*	9.259**	2.105*	4.545**
PERMANOVA R2
Locality	Host	E.w.	E.p.	E.c.	E.b.	E.l.	E.c.	E.r.
Charco Azul	E.w.	--
	E.p.	0.025	--
	E.c.	0.057	0.047	--
	E.b.	0.051	0.031	0.031	--
	E.l.	0.036	0.047	0.086	0.061	--
Quebrada	E.c.	0.048	0.051	0.102	0.094	0.105	--
	E.r.	0.053	0.062	0.099	0.09	0.113	0.029	--
	E.ck.	0.036	0.061	0.113	0.102	0.099	0.023	0.033
