# Supplementary material for: The Skin Microbiota of Eleutherodactylus Frogs: Effects of Host Ecology, Phylogeny, and Local Environment
Source: Front Microbiol. 2019 Nov 6;10:2571. doi: 10.3389/fmicb.2019.02571 (PMC6856660; doi:10.3389/fmicb.2019.02571)
Supplement: Supplementary file 8 [file Table_8.xlsx]

## Sheet: Sheet1
Supplementary Table S8 Differentially abundant bacterial taxa among host species. Bacterial taxa with a LDA score > 3.0 are included.
Phylum	Class	Order	Family	Genus	Species	OTU ID	Host species	LDA score	p-value
p_Proteobacteria	c_Gammaproteobacteria	o_Aeromonadales					E.brittoni	4.31692	0.00476445
p_Firmicutes							E.brittoni	4.22896	0.000402647
p_Bacteroidetes	c_Flavobacteriia						E.brittoni	4.1457	0.0485842
p_Bacteroidetes	c_Flavobacteriia	o_Flavobacteriales					E.brittoni	4.1457	0.0485842
p_Firmicutes	c_Clostridia						E.brittoni	3.9695	0.00168658
p_Firmicutes	c_Clostridia	o_Clostridiales					E.brittoni	3.96883	0.0013255
p_Firmicutes	c_Bacilli						E.brittoni	3.84376	0.0013243
p_Proteobacteria	c_Gammaproteobacteria	o_Enterobacteriales	f_Enterobacteriaceae	g_Erwinia			E.brittoni	3.82426	5.37058e-06
p_Proteobacteria	c_Gammaproteobacteria	o_Enterobacteriales	f_Enterobacteriaceae	g_Erwinia	s_		E.brittoni	3.82426	5.37058e-06
p_Proteobacteria	c_Gammaproteobacteria	o_Enterobacteriales	f_Enterobacteriaceae	g_Erwinia	s_	922761	E.brittoni	3.82426	5.37058e-06
p_Bacteroidetes	c_Flavobacteriia	o_Flavobacteriales	f__Weeksellaceae_	g_Chryseobacterium	s_		E.brittoni	3.81742	0.0340236
p_Bacteroidetes	c_Flavobacteriia	o_Flavobacteriales	f__Weeksellaceae_	g_Chryseobacterium			E.brittoni	3.8171	0.0340236
p_Firmicutes	c_Bacilli	o_Lactobacillales					E.brittoni	3.69344	6.87628e-05
p_Actinobacteria	c_Actinobacteria	o_Actinomycetales	f_Nocardioidaceae				E.brittoni	3.36254	0.00327805
p_Proteobacteria	c_Gammaproteobacteria	o_Pseudomonadales	f_Moraxellaceae	g_Enhydrobacter			E.brittoni	3.34883	0.0005966
p_Proteobacteria	c_Gammaproteobacteria	o_Pseudomonadales	f_Moraxellaceae	g_Enhydrobacter	s_		E.brittoni	3.34883	0.0005966
p_Proteobacteria	c_Gammaproteobacteria	o_Pseudomonadales	f_Pseudomonadaceae	g_Pseudomonas		876714	E.brittoni	3.33512	1.96679e-07
p_Proteobacteria	c_Gammaproteobacteria	o_Pseudomonadales	f_Moraxellaceae	g_Enhydrobacter	s_	990864	E.brittoni	3.33356	0.00038841
p_Actinobacteria	c_Actinobacteria	o_Actinomycetales	f_Nocardioidaceae	g_	s_		E.brittoni	3.15461	0.0107583
p_Actinobacteria	c_Actinobacteria	o_Actinomycetales	f_Nocardioidaceae	g_			E.brittoni	3.15427	0.0107583
p_Verrucomicrobia	c_Spartobacteria_	o_Chthoniobacterales_	f_Chthoniobacteraceae_	g_DA101	s_	1107128	E.brittoni	3.14652	0.00269058
p_Proteobacteria	c_Betaproteobacteria	o_Neisseriales	f_Neisseriaceae	g_Conchiformibius	s_		E.brittoni	3.07744	0.00611384
p_Proteobacteria	c_Betaproteobacteria	o_Neisseriales	f_Neisseriaceae	g_Conchiformibius			E.brittoni	3.0061	0.00611384
p_Proteobacteria	c_Gammaproteobacteria	o_Enterobacteriales					E.cooki	4.34411	3.67936e-05
p_Proteobacteria	c_Gammaproteobacteria	o_Enterobacteriales	f_Enterobacteriaceae				E.cooki	4.34411	3.67936e-05
p_Acidobacteria							E.cooki	4.01189	0.00484493
p_Actinobacteria	c_Actinobacteria	o_Actinomycetales				New_ReferenceOTU380	E.cooki	3.97892	1.6637e-11
p_Proteobacteria	c_Deltaproteobacteria						E.cooki	3.93884	2.13918e-07
p_Proteobacteria	c_Alphaproteobacteria	o_Rhizobiales	f_Hyphomicrobiaceae				E.cooki	3.83783	2.80137e-06
p_Proteobacteria	c_Gammaproteobacteria	o_Xanthomonadales					E.cooki	3.79407	0.00323395
p_Verrucomicrobia							E.cooki	3.74573	0.0206871
p_Proteobacteria	c_Gammaproteobacteria	o_Xanthomonadales	f_Sinobacteraceae				E.cooki	3.71532	0.00488744
p_Cyanobacteria							E.cooki	3.65889	0.0147598
p_Proteobacteria	c_Gammaproteobacteria	o_Xanthomonadales	f_Sinobacteraceae	g_			E.cooki	3.61538	0.0152526
p_Proteobacteria	c_Gammaproteobacteria	o_Xanthomonadales	f_Sinobacteraceae	g_	s_		E.cooki	3.61538	0.0152526
p_Proteobacteria	c_Alphaproteobacteria	o_Rhodospirillales	f_Rhodospirillaceae				E.cooki	3.57233	8.42253e-05
p_Acidobacteria	c_Acidobacteria_6						E.cooki	3.5507	5.01615e-08
p_Planctomycetes							E.cooki	3.52597	0.0235
p_Acidobacteria	c_Acidobacteria_6	o_iii1_15					E.cooki	3.50745	3.23203e-08
p_Proteobacteria	c_Alphaproteobacteria	o_Rhodospirillales	f_Rhodospirillaceae	g_	s_		E.cooki	3.49653	0.000736176
p_Proteobacteria	c_Alphaproteobacteria	o_Rhodospirillales	f_Rhodospirillaceae	g_			E.cooki	3.49653	0.000736176
p_Acidobacteria	c_Chloracidobacteria_						E.cooki	3.47904	0.000339542
p_Acidobacteria	c_Acidobacteria_6	o_iii1_15	f_	g_	s_		E.cooki	3.46042	3.99786e-08
p_Acidobacteria	c_Acidobacteria_6	o_iii1_15	f_	g_			E.cooki	3.46042	3.99786e-08
p_Acidobacteria	c_Acidobacteria_6	o_iii1_15	f_				E.cooki	3.46042	3.99786e-08
p_Planctomycetes	c_Planctomycetia						E.cooki	3.45876	0.0246701
p_Acidobacteria	c_Chloracidobacteria_	o_RB41					E.cooki	3.43598	0.00212261
p_Proteobacteria	c_Betaproteobacteria	o_Burkholderiales	f_Comamonadaceae			576928	E.cooki	3.38618	1.80977e-06
p_Acidobacteria	c_Chloracidobacteria_	o_RB41	f_Ellin6075	g_			E.cooki	3.31096	0.00292458
p_Acidobacteria	c_Chloracidobacteria_	o_RB41	f_Ellin6075				E.cooki	3.31078	0.00292458
p_Acidobacteria	c_Chloracidobacteria_	o_RB41	f_Ellin6075	g_	s_		E.cooki	3.30818	0.00292458
p_Firmicutes	c_Clostridia	o_Clostridiales	f_Peptostreptococcaceae			531374	E.cooki	3.30004	0.0234333
p_Verrucomicrobia	c_Pedosphaerae_	o__Pedosphaerales_					E.cooki	3.29474	0.00193586
p_Verrucomicrobia	c_Pedosphaerae_						E.cooki	3.29464	0.00193586
p_Proteobacteria	c_Gammaproteobacteria	o_Pseudomonadales	f_Pseudomonadaceae			829851	E.cooki	3.28315	0.00137591
p_Firmicutes	c_Clostridia	o_Clostridiales	f_Peptostreptococcaceae				E.cooki	3.28296	0.0234333
p_Cyanobacteria						New_CleanUp_ReferenceOTU46815	E.cooki	3.28091	0.00645056
p_Bacteroidetes	c_Cytophagia	o_Cytophagales	f_Cytophagaceae	g_	s_		E.cooki	3.24732	0.00161586
p_Bacteroidetes	c_Cytophagia	o_Cytophagales	f_Cytophagaceae	g_			E.cooki	3.24638	0.00161586
p_Proteobacteria	c_Betaproteobacteria	o_	f_	g_	s_		E.cooki	3.18663	2.2782e-05
p_Proteobacteria	c_Betaproteobacteria	o_	f_	g_			E.cooki	3.18663	2.2782e-05
p_Proteobacteria	c_Betaproteobacteria	o_	f_				E.cooki	3.18663	2.2782e-05
p_Proteobacteria	c_Betaproteobacteria	o_					E.cooki	3.18663	2.2782e-05
p_Proteobacteria	c_Alphaproteobacteria	o_Rhizobiales	f_Hyphomicrobiaceae	g_Hyphomicrobium			E.cooki	3.17713	3.74151e-06
p_Proteobacteria	c_Deltaproteobacteria	o_Syntrophobacterales					E.cooki	3.17012	2.23199e-06
p_Proteobacteria	c_Deltaproteobacteria	o_Syntrophobacterales	f_Syntrophobacteraceae				E.cooki	3.16977	2.23199e-06
p_Proteobacteria	c_Deltaproteobacteria	o_Syntrophobacterales	f_Syntrophobacteraceae	g_	s_		E.cooki	3.16525	2.5802e-06
p_Proteobacteria	c_Deltaproteobacteria	o_Syntrophobacterales	f_Syntrophobacteraceae	g_			E.cooki	3.16443	2.5802e-06
p_Proteobacteria	c_Alphaproteobacteria	o_Rhizobiales	f_Hyphomicrobiaceae	g_Hyphomicrobium	s_		E.cooki	3.12284	2.15869e-05
p_Nitrospirae	c_Nitrospira	o_Nitrospirales					E.cooki	3.09993	1.45689e-08
p_Nitrospirae	c_Nitrospira						E.cooki	3.09993	1.45689e-08
p_Nitrospirae							E.cooki	3.09993	1.45689e-08
p_Proteobacteria	c_Gammaproteobacteria	o_Xanthomonadales	f_Sinobacteraceae	g_	s_	527397	E.cooki	3.02241	0.00302988
p_Proteobacteria	c_Gammaproteobacteria						E.coqui(Charco)	4.78897	4.19102e-06
p_Proteobacteria	c_Gammaproteobacteria	o_Pseudomonadales					E.coqui(Charco)	4.64023	6.83763e-08
p_Actinobacteria							E.coqui(Charco)	4.31204	0.00665746
p_Actinobacteria	c_Actinobacteria						E.coqui(Charco)	4.25109	0.00165897
p_Actinobacteria	c_Actinobacteria	o_Actinomycetales					E.coqui(Charco)	4.24764	0.00190451
p_Proteobacteria	c_Gammaproteobacteria	o_Pseudomonadales	f_Moraxellaceae	g_Acinetobacter			E.coqui(Charco)	4.24604	1.75109e-05
p_Actinobacteria	c_Actinobacteria	o_Actinomycetales	f_Corynebacteriaceae				E.coqui(Charco)	4.17934	0.00278238
p_Actinobacteria	c_Actinobacteria	o_Actinomycetales	f_Corynebacteriaceae	g_Corynebacterium			E.coqui(Charco)	4.17934	0.00278238
p_Actinobacteria	c_Actinobacteria	o_Actinomycetales	f_Corynebacteriaceae	g_Corynebacterium	s_		E.coqui(Charco)	4.15092	0.000794125
p_Proteobacteria	c_Gammaproteobacteria	o_Pseudomonadales	f_Pseudomonadaceae	g_Pseudomonas			E.coqui(Charco)	4.05619	7.44239e-09
p_Bacteroidetes	c_Cytophagia						E.coqui(Charco)	3.88876	0.0136314
p_Bacteroidetes	c_Cytophagia	o_Cytophagales					E.coqui(Charco)	3.88876	0.0136314
p_Bacteroidetes	c_Cytophagia	o_Cytophagales	f_Cytophagaceae				E.coqui(Charco)	3.67554	0.0240361
p_Proteobacteria	c_Betaproteobacteria	o_Burkholderiales	f_Comamonadaceae			1106324	E.coqui(Charco)	3.67151	0.000144456
p_Firmicutes	c_Clostridia	o_Clostridiales	f__Tissierellaceae_				E.coqui(Charco)	3.48176	0.0422661
p_Proteobacteria	c_Alphaproteobacteria	o_Sphingomonadales	f_Sphingomonadaceae	g_Sphingomonas	s_	1108960	E.coqui(Charco)	3.35788	0.000579132
p_Proteobacteria	c_Gammaproteobacteria	o_Pseudomonadales	f_Pseudomonadaceae	g_Pseudomonas	s_viridiflava		E.coqui(Charco)	3.34363	0.0196291
p_Proteobacteria	c_Alphaproteobacteria	o_Rhizobiales	f_Methylobacteriaceae				E.coqui(Charco)	3.33103	0.0425014
p_Proteobacteria	c_Alphaproteobacteria	o_Rhizobiales	f_Rhizobiaceae	g_Agrobacterium	s_	969805	E.coqui(Charco)	3.25564	0.00497358
p_Cyanobacteria	c_Nostocophycideae	o_Nostocales	f_Scytonemataceae				E.coqui(Charco)	3.21713	0.00901113
p_Proteobacteria	c_Betaproteobacteria	o_Burkholderiales	f_Comamonadaceae			1039594	E.coqui(Charco)	3.21102	2.40673e-05
p_Actinobacteria	c_Actinobacteria	o_Actinomycetales	f_Microbacteriaceae				E.coqui(Charco)	3.19004	0.00570537
p_Proteobacteria	c_Gammaproteobacteria	o_Pseudomonadales	f_Pseudomonadaceae	g_Pseudomonas	s_veronii		E.coqui(Charco)	3.10931	1.39286e-07
p_Proteobacteria	c_Gammaproteobacteria	o_Pseudomonadales	f_Pseudomonadaceae	g_Pseudomonas	s_veronii	769643	E.coqui(Charco)	3.08535	8.88735e-08
p_Proteobacteria	c_Alphaproteobacteria	o_Sphingomonadales	f_Sphingomonadaceae	g_Sphingobium			E.coqui(Charco)	3.04154	0.0122619
p_Proteobacteria	c_Betaproteobacteria	o_Burkholderiales	f_Comamonadaceae	g_Paucibacter	s_	1106617	E.coqui(Charco)	3.00209	0.0289327
p_Proteobacteria	c_Deltaproteobacteria	o_Myxococcales					E.coqui(Quebrada)	3.75421	1.65389e-07
p_Proteobacteria	c_Deltaproteobacteria	o_Myxococcales	f_				E.coqui(Quebrada)	3.56094	9.41161e-05
p_Proteobacteria	c_Deltaproteobacteria	o_Myxococcales	f_	g_			E.coqui(Quebrada)	3.56094	9.41161e-05
p_Proteobacteria	c_Deltaproteobacteria	o_Myxococcales	f_	g_	s_		E.coqui(Quebrada)	3.56094	9.41161e-05
p_Proteobacteria	c_Alphaproteobacteria	o_Rhizobiales	f_Hyphomicrobiaceae	g_Rhodoplanes			E.coqui(Quebrada)	3.54158	0.000236282
p_Proteobacteria	c_Alphaproteobacteria	o_Rhizobiales	f_Hyphomicrobiaceae	g_Rhodoplanes	s_		E.coqui(Quebrada)	3.53851	0.000455244
p_Bacteroidetes	c_Sphingobacteriia	o_Sphingobacteriales	f_Sphingobacteriaceae	g_Pedobacter			E.coqui(Quebrada)	3.51656	0.000128006
p_Bacteroidetes	c_Sphingobacteriia	o_Sphingobacteriales	f_Sphingobacteriaceae	g_Pedobacter	s_		E.coqui(Quebrada)	3.51644	0.000129071
p_Firmicutes	c_Bacilli	o_Lactobacillales	f_Streptococcaceae				E.coqui(Quebrada)	3.49167	0.00037211
p_Actinobacteria	c_Actinobacteria	o_Actinomycetales	f_Micromonosporaceae				E.coqui(Quebrada)	3.32035	0.000121046
p_Bacteroidetes	c_Sphingobacteriia	o_Sphingobacteriales	f_Sphingobacteriaceae	g_Pedobacter	s_	317024	E.coqui(Quebrada)	3.2959	4.23444e-07
p_Proteobacteria	c_Gammaproteobacteria	o_Enterobacteriales	f_Enterobacteriaceae			667570	E.coqui(Quebrada)	3.28792	0.0111293
p_Firmicutes	c_Bacilli	o_Lactobacillales	f_Streptococcaceae	g_Streptococcus			E.coqui(Quebrada)	3.28286	0.0051809
p_Chloroflexi							E.coqui(Quebrada)	3.24913	9.16288e-05
p_Planctomycetes	c_Planctomycetia	o_Gemmatales	f_Gemmataceae				E.coqui(Quebrada)	3.22815	0.000156237
p_Proteobacteria	c_Deltaproteobacteria	o_Spirobacillales					E.coqui(Quebrada)	3.21774	6.96804e-06
p_Proteobacteria	c_Deltaproteobacteria	o_Spirobacillales	f_				E.coqui(Quebrada)	3.21774	6.96804e-06
p_Proteobacteria	c_Deltaproteobacteria	o_Spirobacillales	f_	g_	s_		E.coqui(Quebrada)	3.21774	6.96804e-06
p_Proteobacteria	c_Deltaproteobacteria	o_Spirobacillales	f_	g_			E.coqui(Quebrada)	3.21774	6.96804e-06
p_Proteobacteria	c_Betaproteobacteria	o_Burkholderiales	f_Comamonadaceae			New_ReferenceOTU396	E.coqui(Quebrada)	3.20749	1.573e-05
p_Cyanobacteria						New_ReferenceOTU168	E.coqui(Quebrada)	3.15254	0.0267224
p_Proteobacteria	c_Betaproteobacteria	o_Burkholderiales	f_Comamonadaceae			1039594	E.coqui(Quebrada)	3.15224	4.33297e-05
p_Proteobacteria	c_Gammaproteobacteria	o_Aeromonadales	f_Succinivibrionaceae				E.coqui(Quebrada)	3.14359	2.84174e-05
p_Acidobacteria	c_Chloracidobacteria_	o_RB41	f_			1083194	E.coqui(Quebrada)	3.13408	0.000149247
p_Firmicutes	c_Bacilli	o_Lactobacillales	f_Streptococcaceae	g_Streptococcus			E.coqui(Quebrada)	3.12752	0.00456538
p_Acidobacteria	c_Chloracidobacteria_	o_RB41	f_	g_	s_		E.coqui(Quebrada)	3.12703	0.000149247
p_Acidobacteria	c_Chloracidobacteria_	o_RB41	f_	g_			E.coqui(Quebrada)	3.12565	0.000149247
p_Actinobacteria	c_Actinobacteria	o_Actinomycetales	f_Corynebacteriaceae	g_Corynebacterium	s_	441265	E.coqui(Quebrada)	3.06282	0.0285499
p_Proteobacteria	c_Betaproteobacteria	o_Burkholderiales					E.locustus	5.09486	1.9316e-05
p_Proteobacteria	c_Betaproteobacteria	o_Burkholderiales	f_Alcaligenaceae				E.locustus	5.09409	2.47031e-06
p_Proteobacteria	c_Betaproteobacteria						E.locustus	5.09066	0.000105594
p_Proteobacteria	c_Betaproteobacteria	o_Burkholderiales	f_Alcaligenaceae			4418106	E.locustus	4.86425	6.06393e-08
p_Proteobacteria	c_Betaproteobacteria	o_Burkholderiales	f_Alcaligenaceae			725402	E.locustus	4.58279	1.44939e-08
p_Proteobacteria	c_Betaproteobacteria	o_Burkholderiales	f_Alcaligenaceae			New_ReferenceOTU240	E.locustus	3.94434	1.94694e-09
p_Bacteroidetes	c_Cytophagia	o_Cytophagales	f_Cytophagaceae	g_Hymenobacter	s_		E.locustus	3.40978	6.34684e-10
p_Bacteroidetes	c_Cytophagia	o_Cytophagales	f_Cytophagaceae	g_Hymenobacter			E.locustus	3.40978	6.34684e-10
p_Proteobacteria	c_Betaproteobacteria	o_Burkholderiales	f_Burkholderiaceae			1086621	E.locustus	3.37023	0.0103311
p_Proteobacteria	c_Betaproteobacteria	o_Burkholderiales	f_Alcaligenaceae			643463	E.locustus	3.32383	1.39477e-10
p_Verrucomicrobia	c_Verrucomicrobiae	o_Verrucomicrobiales	f_Verrucomicrobiaceae			New_CleanUp_ReferenceOTU4917	E.locustus	3.21766	2.9072e-08
p_Bacteroidetes	c_Sphingobacteriia	o_Sphingobacteriales	f_Sphingobacteriaceae				E.portoricensis	4.74505	2.60282e-05
p_Bacteroidetes	c_Sphingobacteriia						E.portoricensis	4.74193	3.55535e-05
p_Bacteroidetes	c_Sphingobacteriia	o_Sphingobacteriales					E.portoricensis	4.74193	3.55535e-05
p_Bacteroidetes	c_Sphingobacteriia	o_Sphingobacteriales	f_Sphingobacteriaceae	g_			E.portoricensis	4.73943	7.35968e-07
p_Bacteroidetes	c_Sphingobacteriia	o_Sphingobacteriales	f_Sphingobacteriaceae	g_	s_		E.portoricensis	4.73943	7.35968e-07
p_Bacteroidetes	c_Sphingobacteriia	o_Sphingobacteriales	f_Sphingobacteriaceae	g_	s_	New_ReferenceOTU332	E.portoricensis	4.73003	3.153e-07
p_Proteobacteria	c_Betaproteobacteria	o_Burkholderiales	f_Comamonadaceae				E.portoricensis	4.65558	1.96201e-06
p_Proteobacteria	c_Betaproteobacteria	o_Burkholderiales	f_Comamonadaceae			358068	E.portoricensis	4.46073	1.86249e-07
p_Proteobacteria	c_Betaproteobacteria	o_Burkholderiales	f_Comamonadaceae			New_ReferenceOTU45	E.portoricensis	4.14336	3.17104e-08
p_Proteobacteria	c_Betaproteobacteria	o_Burkholderiales	f_Oxalobacteraceae				E.portoricensis	3.61238	0.036238
p_Proteobacteria	c_Betaproteobacteria	o_Burkholderiales	f_Burkholderiaceae	g_Burkholderia			E.portoricensis	3.39681	0.0420432
p_Proteobacteria	c_Alphaproteobacteria	o_Rhizobiales	f_Bradyrhizobiaceae	g_Bradyrhizobium			E.portoricensis	3.38151	0.00466781
p_Proteobacteria	c_Alphaproteobacteria	o_Rhizobiales	f_Bradyrhizobiaceae	g_Bradyrhizobium	s_		E.portoricensis	3.38151	0.00466781
p_Proteobacteria	c_Alphaproteobacteria	o_Rhizobiales	f_Bradyrhizobiaceae	g_Bradyrhizobium	s_	580625	E.portoricensis	3.34244	0.039258
p_Bacteroidetes	c_Bacteroidia	o_Bacteroidales	f_Porphyromonadaceae				E.portoricensis	3.30539	0.0499715
p_Bacteroidetes	c_Sphingobacteriia	o_Sphingobacteriales	f_Sphingobacteriaceae			1010163	E.portoricensis	3.25147	2.3524e-06
p_Proteobacteria	c_Betaproteobacteria	o_Burkholderiales	f_Burkholderiaceae	g_Burkholderia	s_	1105280	E.portoricensis	3.16404	0.0413833
p_Acidobacteria	c_DA052	o_Ellin6513	f_	g_	s_	210306	E.portoricensis	3.11313	0.0385035
p_Proteobacteria	c_Gammaproteobacteria	o_Pseudomonadales	f_Pseudomonadaceae				E.richmondi	4.56041	1.17401e-09
p_Proteobacteria	c_Gammaproteobacteria	o_Pseudomonadales	f_Pseudomonadaceae			974121	E.richmondi	4.39506	1.98694e-07
p_Proteobacteria	c_Gammaproteobacteria	o_Pseudomonadales	f_Pseudomonadaceae	g_Pseudomonas	s_pseudoalcaligenes		E.richmondi	3.69999	4.94525e-05
p_Proteobacteria	c_Gammaproteobacteria	o_Pseudomonadales	f_Pseudomonadaceae	g_Pseudomonas	s_pseudoalcaligenes	813945	E.richmondi	3.69999	4.94525e-05
p_Verrucomicrobia	c_Spartobacteria_						E.richmondi	3.4608	0.0462374
p_Verrucomicrobia	c_Spartobacteria_	o_Chthoniobacterales_					E.richmondi	3.4608	0.0462374
p_Verrucomicrobia	c_Spartobacteria_	o_Chthoniobacterales_	f__Chthoniobacteraceae_				E.richmondi	3.4608	0.0462374
p_Verrucomicrobia	c_Spartobacteria_	o_Chthoniobacterales_	f__Chthoniobacteraceae_	g_DA101	s_		E.richmondi	3.41007	0.000104308
p_Verrucomicrobia	c_Spartobacteria_	o_Chthoniobacterales_	f__Chthoniobacteraceae_	g_DA101			E.richmondi	3.40957	0.000104308
p_Proteobacteria	c_Betaproteobacteria	o_Burkholderiales	f_Comamonadaceae	g_Methylibium			E.richmondi	3.3979	0.000185137
p_Proteobacteria	c_Betaproteobacteria	o_Burkholderiales	f_Comamonadaceae	g_Methylibium	s_		E.richmondi	3.3979	0.000185137
p_Proteobacteria	c_Betaproteobacteria	o_Burkholderiales	f_Comamonadaceae	g_Methylibium	s_	810167	E.richmondi	3.38763	0.000180364
p_Proteobacteria	c_Alphaproteobacteria	o_Rhizobiales	f_Phyllobacteriaceae				E.richmondi	3.2929	4.81437e-05
p_Proteobacteria	c_Gammaproteobacteria	o_Pseudomonadales	f_Pseudomonadaceae			829851	E.richmondi	3.26876	0.00253409
p_Proteobacteria	c_Alphaproteobacteria	o_Rhizobiales	f_Hyphomicrobiaceae	g_Devosia			E.richmondi	3.20897	0.000122976
p_Proteobacteria	c_Alphaproteobacteria	o_Rhizobiales	f_Hyphomicrobiaceae	g_Devosia	s_		E.richmondi	3.20883	0.000122976
p_Verrucomicrobia	c_Opitutae						E.richmondi	3.18853	0.0142626
p_Verrucomicrobia	c_Opitutae	o__Cerasicoccales_					E.richmondi	3.12423	0.00517283
p_Verrucomicrobia	c_Opitutae	o__Cerasicoccales_	f_Cerasicoccaceae_	g_			E.richmondi	3.12421	0.00517283
p_Verrucomicrobia	c_Opitutae	o__Cerasicoccales_	f_Cerasicoccaceae_				E.richmondi	3.12421	0.00517283
p_Verrucomicrobia	c_Opitutae	o__Cerasicoccales_	f_Cerasicoccaceae_	g_	s_		E.richmondi	3.1242	0.00517283
p_Proteobacteria	c_Betaproteobacteria	o_Burkholderiales	f_Oxalobacteraceae	g_Cupriavidus	s_		E.richmondi	3.06206	0.00683981
p_Proteobacteria	c_Betaproteobacteria	o_Burkholderiales	f_Oxalobacteraceae	g_Cupriavidus			E.richmondi	3.06011	0.00567138
p_Proteobacteria	c_Alphaproteobacteria	o_Rhizobiales	f_Rhizobiaceae	g_Agrobacterium	s_	570385	E.richmondi	3.02771	0.0233559
p_Proteobacteria	c_Betaproteobacteria	o_Burkholderiales	f_Oxalobacteraceae	g_Cupriavidus	s_	62970	E.richmondi	3.00029	0.00596334
p_Proteobacteria	c_Alphaproteobacteria						E.wightmanae	4.58532	0.0194384
p_Proteobacteria	c_Alphaproteobacteria	o_Sphingomonadales					E.wightmanae	4.38399	0.00207091
p_Proteobacteria	c_Alphaproteobacteria	o_Sphingomonadales	f_Sphingomonadaceae				E.wightmanae	4.37185	0.00120371
p_Proteobacteria	c_Gammaproteobacteria	o_Pseudomonadales	f_Moraxellaceae				E.wightmanae	4.27742	1.91344e-05
p_Proteobacteria	c_Alphaproteobacteria	o_Rhizobiales					E.wightmanae	4.27248	0.00613802
p_Proteobacteria	c_Alphaproteobacteria	o_Sphingomonadales	f_Sphingomonadaceae	g_Sphingomonas			E.wightmanae	4.27214	0.00255912
p_Proteobacteria	c_Alphaproteobacteria	o_Sphingomonadales	f_Sphingomonadaceae	g_Sphingomonas	s_		E.wightmanae	4.21214	0.00370503
p_Proteobacteria	c_Gammaproteobacteria	o_Pseudomonadales	f_Moraxellaceae	g_Acinetobacter	s_		E.wightmanae	4.17416	7.52893e-06
p_Proteobacteria	c_Gammaproteobacteria	o_Pseudomonadales	f_Moraxellaceae	g_Acinetobacter	s_	988314	E.wightmanae	4.17259	8.94415e-06
p_Proteobacteria	c_Alphaproteobacteria	o_Sphingomonadales	f_Sphingomonadaceae	g_Sphingomonas	s_	1003206	E.wightmanae	4.1191	3.67893e-07
p_Bacteroidetes	c_Saprospirae_						E.wightmanae	3.75018	0.0140628
p_Bacteroidetes	c_Saprospirae_	o_Saprospirales_					E.wightmanae	3.75018	0.0140628
p_Bacteroidetes	c_Saprospirae_	o_Saprospirales_	f_Chitinophagaceae				E.wightmanae	3.71437	0.0221149
p_Proteobacteria	c_Alphaproteobacteria	o_Rhizobiales	f_Beijerinckiaceae				E.wightmanae	3.69272	0.00240731
p_Bacteroidetes	c_Saprospirae_	o_Saprospirales_	f_Chitinophagaceae	g_			E.wightmanae	3.6586	0.00687245
p_Bacteroidetes	c_Saprospirae_	o_Saprospirales_	f_Chitinophagaceae	g_	s_		E.wightmanae	3.6586	0.00687245
p_Proteobacteria	c_Alphaproteobacteria	o_Rhizobiales	f_Beijerinckiaceae	g_Beijerinckia			E.wightmanae	3.6543	0.00330202
p_Proteobacteria	c_Alphaproteobacteria	o_Rhizobiales	f_Beijerinckiaceae	g_Beijerinckia	s_		E.wightmanae	3.6543	0.00330202
p_Proteobacteria	c_Alphaproteobacteria	o_Rhizobiales	f_Beijerinckiaceae	g_Beijerinckia	s_	1108830	E.wightmanae	3.62845	0.00282413
p_Proteobacteria	c_Alphaproteobacteria	o_Rhizobiales	f_Rhizobiaceae	g_Agrobacterium			E.wightmanae	3.62616	0.046508
p_Proteobacteria	c_Alphaproteobacteria	o_Rhizobiales	f_Rhizobiaceae	g_Agrobacterium	s_		E.wightmanae	3.62616	0.046508
p_Cyanobacteria	c_Oscillatoriophycideae	o_Chroococcales					E.wightmanae	3.51488	4.26999e-05
p_Cyanobacteria	c_Oscillatoriophycideae	o_Chroococcales	f_	g_	s_		E.wightmanae	3.51446	1.22892e-05
p_Cyanobacteria	c_Oscillatoriophycideae	o_Chroococcales	f_	g_			E.wightmanae	3.51443	1.22892e-05
p_Cyanobacteria	c_Oscillatoriophycideae	o_Chroococcales	f_				E.wightmanae	3.51442	1.22892e-05
p_Cyanobacteria	c_Oscillatoriophycideae						E.wightmanae	3.49243	0.00549039
p_Cyanobacteria	c_Oscillatoriophycideae	o_Chroococcales	f_	g_	s_	1057778	E.wightmanae	3.44437	5.68871e-08
p_Proteobacteria	c_Gammaproteobacteria	o_Pseudomonadales	f_Moraxellaceae	g_Enhydrobacter			E.wightmanae	3.34419	0.000240046
p_Proteobacteria	c_Gammaproteobacteria	o_Pseudomonadales	f_Moraxellaceae	g_Enhydrobacter	s_		E.wightmanae	3.34419	0.000240046
p_Proteobacteria	c_Gammaproteobacteria	o_Pseudomonadales	f_Moraxellaceae	g_Enhydrobacter	s_	990864	E.wightmanae	3.32711	0.000151996
p_Proteobacteria	c_Alphaproteobacteria	o_Sphingomonadales	f_Sphingomonadaceae	g_Novosphingobium			E.wightmanae	3.26787	0.0261035
p_Proteobacteria	c_Alphaproteobacteria	o_Sphingomonadales	f_Sphingomonadaceae	g_Novosphingobium	s_		E.wightmanae	3.26786	0.0079043
p_Firmicutes	c_Bacilli	o_Bacillales	f_Bacillaceae				E.wightmanae	3.16984	0.0337176
p_Proteobacteria	c_Gammaproteobacteria	o_Pseudomonadales	f_Pseudomonadaceae	g_Pseudomonas	s_viridiflava	589597	E.wightmanae	3.13588	0.0146145
p_Thermi_							E.wightmanae	3.04537	0.028666
p_Thermi_	c_Deinococci						E.wightmanae	3.04537	0.028666
