# Supplementary material for: The Skin Microbiota of Eleutherodactylus Frogs: Effects of Host Ecology, Phylogeny, and Local Environment
Source: Front Microbiol. 2019 Nov 6;10:2571. doi: 10.3389/fmicb.2019.02571 (PMC6856660; doi:10.3389/fmicb.2019.02571)
Supplement: Supplementary file 9 [file Table_9.xlsx]

## Sheet: Sheet1
Supplementary Table S9 Core OTUs for each host species/population. OTUs present in 90% or more of individuals of a given species/population were considered core. Average relative abundance of OTUs (%) for each host are presented.
Phylum	Class	Order	Family	Genus	Species	OTU ID	E.brittoni	E.coqui(Ch)	E.locustus	E.portoricensis	E.wightmanae	E.cooki	E.coqui(Q)	E.richmondi
p_Actinobacteria	c_Actinobacteria	o_Actinomycetales	f_Corynebacteriaceae	g_Corynebacterium	s_	984831	0.185185	0.553333	0.157778	0.135897	0.074359	0.0952381	0.463636	0.323077
p_Actinobacteria	c_Actinobacteria	o_Actinomycetales	f_Frankiaceae	g_	s_	241899	0.285185	0.34	0.251111	0.325641	0.433333	0.319048	0.324242	0.253846
p_Actinobacteria	c_Actinobacteria	o_Actinomycetales	f_Pseudonocardiaceae			947354	0.0296296	0.0133333	0.0133333	0.0717949	0.0487179	0.111905	0.166667	0.0384615
p_Actinobacteria	c_Actinobacteria	o_Actinomycetales	f_Pseudonocardiaceae	g_Pseudonocardia	s_	4428032	0.0148148	0.0433333	0.0177778	0.0589744	0	0.12619	0.10303	0.0717949
p_Actinobacteria	c_Actinobacteria	o_Actinomycetales				New.ReferenceOTU380	0.00740741	0	0	0.00512821	0	3.61429	0.0212121	0.220513
p_Bacteroidetes	c_Sphingobacteriia	o_Sphingobacteriales	f_Sphingobacteriaceae	g_	s_	New.ReferenceOTU332	0.144444	1.6	9.63333	18.859	2.91026	11.4119	3.58182	0.0102564
p_Proteobacteria	c_Alphaproteobacteria	o_Rhizobiales	f_Beijerinckiaceae	g_Beijerinckia	s_	1108830	1.40741	1.04667	1.14	0.85641	1.97179	0.259524	0.524242	0.135897
p_Proteobacteria	c_Alphaproteobacteria	o_Rhizobiales	f_Bradyrhizobiaceae	g_Bradyrhizobium	s_	580625	0.522222	0.78	0.173333	1.02564	0.646154	0.654762	0.781818	0.930769
p_Proteobacteria	c_Alphaproteobacteria	o_Rhizobiales	f_Phyllobacteriaceae			1025949	0.155556	0.0533333	0.0133333	0.0871795	0.0512821	0.209524	0.236364	0.389744
p_Proteobacteria	c_Alphaproteobacteria	o_Sphingomonadales	f_Sphingomonadaceae	g_Sphingomonas	s_	1003206	2.02593	1.29667	3.15778	0.420513	5.17179	0.464286	0.448485	0.366667
p_Proteobacteria	c_Alphaproteobacteria	o_Sphingomonadales	f_Sphingomonadaceae	g_Sphingomonas	s_	1108960	0.437037	1.20333	0.277778	0.269231	0.607692	0.82381	1.0303	0.769231
p_Proteobacteria	c_Betaproteobacteria	o_Burkholderiales	f_Alcaligenaceae			725402	0.00740741	0.00333333	14.6778	0.0410256	0.0230769	0.0380952	0.0030303	0.00512821
p_Proteobacteria	c_Betaproteobacteria	o_Burkholderiales	f_Alcaligenaceae			4418106	0.00740741	0.0366667	26.0244	0.0102564	0.0102564	0.87381	0	0
p_Proteobacteria	c_Betaproteobacteria	o_Burkholderiales	f_Burkholderiaceae	g_Burkholderia	s_	1105280	0.233333	0.216667	0.0444444	0.612821	0.276923	0.0595238	0.287879	0.369231
p_Proteobacteria	c_Betaproteobacteria	o_Burkholderiales	f_Comamonadaceae			279576	0	0.00666667	0	0.128205	0.0025641	0	0.00909091	0.0923077
p_Proteobacteria	c_Betaproteobacteria	o_Burkholderiales	f_Comamonadaceae			358068	0	0.87	0.184444	11.1538	1.17179	0.0690476	0.581818	8.74615
p_Proteobacteria	c_Betaproteobacteria	o_Burkholderiales	f_Comamonadaceae			576928	0	0.0233333	0.413333	0.0153846	0.0102564	0.964286	0.0212121	0.0025641
p_Proteobacteria	c_Betaproteobacteria	o_Burkholderiales	f_Comamonadaceae	g_Methylibium	s_	810167	0.355556	0.986667	0.14	0.410256	0.364103	0.314286	0.7	1.07949
p_Proteobacteria	c_Betaproteobacteria	o_Burkholderiales	f_Comamonadaceae			940737	0.0814815	0.0433333	0.133333	0.115385	0.353846	0.171429	0.366667	0.279487
p_Proteobacteria	c_Betaproteobacteria	o_Burkholderiales	f_Comamonadaceae			1039594	0.0111111	0.696667	0.182222	0.194872	0.294872	0.219048	0.509091	0.0307692
p_Proteobacteria	c_Betaproteobacteria	o_Burkholderiales	f_Comamonadaceae			1104733	0.0222222	0.223333	0	0.0871795	0.0461538	0.0785714	0.00909091	0.0717949
p_Proteobacteria	c_Betaproteobacteria	o_Burkholderiales	f_Comamonadaceae			1106324	0.1	1.96333	0.5	0.638462	0.946154	0.614286	1.19091	0.205128
p_Proteobacteria	c_Betaproteobacteria	o_Burkholderiales	f_Comamonadaceae	g_Paucibacter	s_	1106617	0.037037	0.376667	0.182222	0.261538	0.233333	0.25	0.454545	0.346154
p_Proteobacteria	c_Betaproteobacteria	o_Burkholderiales	f_Comamonadaceae			1108726	0.255556	0.136667	0.135556	0.117949	0.15641	0.278571	0.115152	0.276923
p_Proteobacteria	c_Betaproteobacteria	o_Burkholderiales	f_Comamonadaceae			New.ReferenceOTU396	0.0740741	0.416667	0.0755556	0.297436	0.164103	0.116667	0.6	0
p_Proteobacteria	c_Betaproteobacteria	o_Burkholderiales	f_Comamonadaceae			New.ReferenceOTU45	0	0.476667	0.0733333	5.32821	0.579487	0.00238095	0.236364	4.50256
p_Proteobacteria	c_Betaproteobacteria	o_Burkholderiales	f_Oxalobacteraceae	g_Cupriavidus	s_	62970	0.477778	0.35	0.0822222	0.176923	0.397436	0.0452381	0.360606	0.446154
p_Proteobacteria	c_Gammaproteobacteria	o_Enterobacteriales	f_Enterobacteriaceae			243185	0.062963	0.0833333	0.00444444	0.0461538	0.0410256	0.0166667	0.0333333	0.00512821
p_Proteobacteria	c_Gammaproteobacteria	o_Enterobacteriales	f_Enterobacteriaceae			425721	0.0407407	0.0966667	0.00666667	0.0358974	0.0487179	0.0214286	0.0272727	0.0153846
p_Proteobacteria	c_Gammaproteobacteria	o_Enterobacteriales	f_Enterobacteriaceae			544824	0.0148148	0.05	0.00222222	0.0282051	0.0128205	0.00714286	0.030303	0.0102564
p_Proteobacteria	c_Gammaproteobacteria	o_Enterobacteriales	f_Enterobacteriaceae			813217	0.0555556	0.0933333	0.0111111	0.0230769	0.0410256	0.0333333	0.0121212	0.0230769
*p_Proteobacteria	c_Gammaproteobacteria	o_Enterobacteriales	f_Enterobacteriaceae	g_Erwinia	s_	922761	2.95185	2.56667	0.14	1.65385	0.533333	0.228571	0.569697	0.292308
p_Proteobacteria	c_Gammaproteobacteria	o_Enterobacteriales	f_Enterobacteriaceae			1104936	0.0296296	0.0766667	0.0155556	0.0641026	0.0179487	0.0380952	0.0151515	0.00769231
p_Proteobacteria	c_Gammaproteobacteria	o_Enterobacteriales	f_Enterobacteriaceae			4394926	0.0333333	0.12	0.0111111	0.025641	0.00769231	0.00714286	0.0212121	0.00512821
p_Proteobacteria	c_Gammaproteobacteria	o_Pseudomonadales	f_Moraxellaceae	g_Acinetobacter	s_	988314	6.86296	5.03	2.48889	2.09487	8.08718	0.697619	2.68182	0.874359
p_Proteobacteria	c_Gammaproteobacteria	o_Pseudomonadales	f_Moraxellaceae	g_Enhydrobacter	s_	990864	0.985185	0.15	0.595556	0.146154	0.876923	0.0595238	0.315152	0.241026
p_Proteobacteria	c_Gammaproteobacteria	o_Pseudomonadales	f_Pseudomonadaceae	g_Pseudomonas		108909	0.0333333	0.0366667	0.0177778	0.0461538	0.0538462	0.0142857	0.0212121	0.025641
p_Proteobacteria	c_Gammaproteobacteria	o_Pseudomonadales	f_Pseudomonadaceae	g_Pseudomonas		140966	0.0481481	0.0633333	0.0244444	0.0589744	0.0615385	0.00952381	0.0424242	0.0179487
p_Proteobacteria	c_Gammaproteobacteria	o_Pseudomonadales	f_Pseudomonadaceae	g_Pseudomonas		141365	0.114815	0.07	0.0177778	0.0666667	0.0564103	0.00714286	0.0484848	0.0179487
p_Proteobacteria	c_Gammaproteobacteria	o_Pseudomonadales	f_Pseudomonadaceae	g_Pseudomonas		143131	0.0962963	0.13	0.00666667	0.0153846	0.0641026	0.0142857	0.0151515	0.00769231
p_Proteobacteria	c_Gammaproteobacteria	o_Pseudomonadales	f_Pseudomonadaceae	g_Pseudomonas		260790	0.103704	0.12	0.0244444	0.0564103	0.0846154	0.0142857	0.0727273	0.0282051
*p_Proteobacteria	c_Gammaproteobacteria	o_Pseudomonadales	f_Pseudomonadaceae	g_Pseudomonas		279948	0.274074	0.406667	0.0777778	0.215385	0.248718	0.0595238	0.166667	0.102564
p_Proteobacteria	c_Gammaproteobacteria	o_Pseudomonadales	f_Pseudomonadaceae	g_Pseudomonas		287032	0.0407407	0.0433333	0.0111111	0.0230769	0.0179487	0.00952381	0.0121212	0.0230769
p_Proteobacteria	c_Gammaproteobacteria	o_Pseudomonadales	f_Pseudomonadaceae	g_Pseudomonas		400315	0.037037	0.0933333	0.04	0.0358974	0.0461538	0.0142857	0.0151515	0.074359
* p_Proteobacteria	c_Gammaproteobacteria	o_Pseudomonadales	f_Pseudomonadaceae	g_Pseudomonas		544177	0.0888889	0.223333	0.0733333	0.0487179	0.0794872	0.0452381	0.0636364	0.0333333
p_Proteobacteria	c_Gammaproteobacteria	o_Pseudomonadales	f_Pseudomonadaceae	g_Pseudomonas		553648	0.137037	0.153333	0.0355556	0.074359	0.0615385	0.0214286	0.0666667	0.0410256
p_Proteobacteria	c_Gammaproteobacteria	o_Pseudomonadales	f_Pseudomonadaceae	g_Pseudomonas		614182	0.0666667	0.0833333	0.0244444	0.0461538	0.0641026	0.0142857	0.0272727	0.0230769
p_Proteobacteria	c_Gammaproteobacteria	o_Pseudomonadales	f_Pseudomonadaceae	g_Pseudomonas	s_	646549	0.0444444	0.0633333	0.0177778	0.0307692	0.0102564	0.00952381	0.0212121	0.0358974
p_Proteobacteria	c_Gammaproteobacteria	o_Pseudomonadales	f_Pseudomonadaceae	g_Pseudomonas		744371	0.0777778	0.1	0.0155556	0.0384615	0.115385	0.0404762	0.0454545	0.0282051
p_Proteobacteria	c_Gammaproteobacteria	o_Pseudomonadales	f_Pseudomonadaceae	g_Pseudomonas		751973	0.122222	0.186667	0.0444444	0.074359	0.0923077	0.052381	0.069697	0.0333333
*p_Proteobacteria	c_Gammaproteobacteria	o_Pseudomonadales	f_Pseudomonadaceae	g_Pseudomonas	s_veronii	769643	0.377778	0.583333	0.104444	0.258974	0.420513	0.0714286	0.136364	0.258974
p_Proteobacteria	c_Gammaproteobacteria	o_Pseudomonadales	f_Pseudomonadaceae	g_Pseudomonas		812851	0.114815	0.1	0.0155556	0.0512821	0.0871795	0.0166667	0.0424242	0.0358974
p_Proteobacteria	c_Gammaproteobacteria	o_Pseudomonadales	f_Pseudomonadaceae	g_Pseudomonas	s_pseudoalcaligenes	813945	0.47037	0.223333	0.113333	0.102564	0.230769	0.169048	0.827273	2.12308
p_Proteobacteria	c_Gammaproteobacteria	o_Pseudomonadales	f_Pseudomonadaceae			829851	0.155556	0.156667	0.0266667	0.315385	0.141026	0.685714	0.7	0.846154
* p_Proteobacteria	c_Gammaproteobacteria	o_Pseudomonadales	f_Pseudomonadaceae	g_Pseudomonas		876714	1.26667	1.04	0.224444	0.628205	0.771795	0.214286	0.539394	0.292308
*p_Proteobacteria	c_Gammaproteobacteria	o_Pseudomonadales	f_Pseudomonadaceae	g_Pseudomonas		961783	0.225926	0.336667	0.0466667	0.15641	0.141026	0.109524	0.115152	0.161538
*p_Proteobacteria	c_Gammaproteobacteria	o_Pseudomonadales	f_Pseudomonadaceae			974121	0.488889	6.08	0.271111	1.00513	4.17436	0.304762	0.742424	10.5
p_Proteobacteria	c_Gammaproteobacteria	o_Pseudomonadales	f_Pseudomonadaceae	g_Pseudomonas		1105944	0.0555556	0.116667	0.0177778	0.0487179	0.0641026	0.0142857	0.030303	0.0230769
p_Proteobacteria	c_Gammaproteobacteria	o_Pseudomonadales	f_Pseudomonadaceae	g_Pseudomonas		4386920	0.0333333	0.0466667	0.0155556	0.025641	0.0307692	0.0166667	0.0121212	0.0128205
p_Proteobacteria	c_Gammaproteobacteria	o_Pseudomonadales	f_Pseudomonadaceae	g_Pseudomonas		4470236	0.0555556	0.05	0.00666667	0.0307692	0.025641	0.0190476	0.0575758	0.00512821
p_Proteobacteria	c_Gammaproteobacteria	o_Pseudomonadales	f_Pseudomonadaceae	g_Pseudomonas		New.CleanUp.ReferenceOTU28865	0.0777778	0.04	0.0266667	0.0461538	0.0461538	0.00238095	0.0515152	0.0153846
p_Proteobacteria	c_Gammaproteobacteria	o_Xanthomonadales	f_Sinobacteraceae	g_	s_	1110303	0.111111	0.183333	0.0288889	0.394872	0.341026	0.330952	0.0909091	0.271795
